# Supplementary material for: Engineering a “detect and destroy” skin probiotic to combat methicillin-resistant Staphylococcus aureus
Source: PLoS One. 2022 Dec 15;17(12):e0276795. doi: 10.1371/journal.pone.0276795 (PMC9754240; doi:10.1371/journal.pone.0276795)
Supplement: S1 File — (XLSX) [file pone.0276795.s001.xlsx]

## Sheet: Fig1D
Sensor	Signal	Replicate	Fluorescence/OD600
pCN34	TSB	1	163.359
agr1	TSB	1	28248.6
agr2-1	TSB	1	24628
agr2-2	TSB	1	26608.9
agr3-1	TSB	1	21018.2
agr3-2	TSB	1	20242.9
agr4-1	TSB	1	18887.4
agr4-2	TSB	1	17631.6
pCN34	TSB	2	193.141
agr1	TSB	2	27850.4
agr2-1	TSB	2	24827
agr2-2	TSB	2	27477.4
agr3-1	TSB	2	20594.7
agr3-2	TSB	2	19813.3
agr4-1	TSB	2	20805.2
agr4-2	TSB	2	17776.6
pCN34	type1	1	129.386
agr1	type1	1	56975
agr2-1	type1	1	20084.7
agr2-2	type1	1	22771.2
agr3-1	type1	1	11979.1
agr3-2	type1	1	11766.4
agr4-1	type1	1	23327.7
agr4-2	type1	1	22070
pCN34	type1	2	114.419
agr1	type1	2	56382.6
agr2-1	type1	2	20031
agr2-2	type1	2	21881.4
agr3-1	type1	2	11839.6
agr3-2	type1	2	11755.5
agr4-1	type1	2	23004.2
agr4-2	type1	2	21691.3
pCN34	type2	1	106.877
agr1	type2	1	28898.8
agr2-1	type2	1	46232.6
agr2-2	type2	1	49346.2
agr3-1	type2	1	12342.4
agr3-2	type2	1	12558.3
agr4-1	type2	1	12218.1
agr4-2	type2	1	11507
pCN34	type2	2	116.323
agr1	type2	2	29564.8
agr2-1	type2	2	46165.3
agr2-2	type2	2	47485.1
agr3-1	type2	2	12461.1
agr3-2	type2	2	12332
agr4-1	type2	2	12034.7
agr4-2	type2	2	11248.4
pCN34	type3	1	109.991
agr1	type3	1	28516.9
agr2-1	type3	1	13884.5
agr2-2	type3	1	16712.6
agr3-1	type3	1	53074.6
agr3-2	type3	1	54652.5
agr4-1	type3	1	58525.6
agr4-2	type3	1	58082.9
pCN34	type3	2	110.083
agr1	type3	2	28425.4
agr2-1	type3	2	13856.8
agr2-2	type3	2	16534.3
agr3-1	type3	2	54057.6
agr3-2	type3	2	55455.5
agr4-1	type3	2	59651.3
agr4-2	type3	2	55559.4
pCN34	type4	1	106.09
agr1	type4	1	28769.9
agr2-1	type4	1	30896.8
agr2-2	type4	1	32177.5
agr3-1	type4	1	26102.3
agr3-2	type4	1	27618.4
agr4-1	type4	1	21527.5
agr4-2	type4	1	20040.2
pCN34	type4	2	116.375
agr1	type4	2	29613.7
agr2-1	type4	2	31759
agr2-2	type4	2	33892.2
agr3-1	type4	2	25837.8
agr3-2	type4	2	25099.6
agr4-1	type4	2	20879.8
agr4-2	type4	2	19794

## Sheet: Fig1E
Experiment	Inducer	Receiver	Dose	Replicate	OD600	GFP	OD Adjusted	GFP.adjusted
USA300/agr1	USA300	agr1	0.0423611	1	0.461	1472	0.371	3967.65
USA300/agr1	USA300	agr1	0.0486111	1	0.678	2038	0.588	3465.99
USA300/agr1	USA300	agr1	0.111111	1	0.505	98	0.416	235.577
USA300/agr1	USA300	agr1	0.736111	1	0.589	33	0.499	66.1323
USA300/agr1	USA300	agr1	control	1	0.639	35	0.55	63.6364
USA300/agr1	USA300	agr1	0.0423611	2	0.549	1683	0.459	3666.67
USA300/agr1	USA300	agr1	0.0486111	2	0.652	2018	0.562	3590.75
USA300/agr1	USA300	agr1	0.111111	2	0.506	102	0.417	244.604
USA300/agr1	USA300	agr1	0.736111	2	0.673	41	0.583	70.3259
USA300/agr1	USA300	agr1	control	2	0.747	30	0.658	45.5927
USA300/agr1	USA300	agr1	0.0423611	3	0.717	2361	0.627	3765.55
USA300/agr1	USA300	agr1	0.0486111	3	0.875	2670	0.785	3401.27
USA300/agr1	USA300	agr1	0.111111	3	0.694	134	0.605	221.488
USA300/agr1	USA300	agr1	0.736111	3	0.744	27	0.654	41.2844
USA300/agr1	USA300	agr1	control	3	0.828	38	0.739	51.4208
NR46204/agr2	NR46204	agr2	0.0423611	1	0.833	2691	0.743	3621.8
NR46204/agr2	NR46204	agr2	0.0486111	1	0.954	3052	0.864	3532.41
NR46204/agr2	NR46204	agr2	0.111111	1	0.94	1570	0.851	1844.89
NR46204/agr2	NR46204	agr2	0.736111	1	0.933	310	0.843	367.734
NR46204/agr2	NR46204	agr2	control	1	0.897	248	0.808	306.931
NR46204/agr2	NR46204	agr2	0.0423611	2	0.822	2625	0.732	3586.07
NR46204/agr2	NR46204	agr2	0.0486111	2	0.942	3048	0.852	3577.46
NR46204/agr2	NR46204	agr2	0.111111	2	0.956	1602	0.867	1847.75
NR46204/agr2	NR46204	agr2	0.736111	2	0.984	332	0.894	371.365
NR46204/agr2	NR46204	agr2	control	2	0.987	267	0.898	297.327
NR46204/agr2	NR46204	agr2	0.0423611	3	0.823	2691	0.733	3671.21
NR46204/agr2	NR46204	agr2	0.0486111	3	0.864	2721	0.774	3515.5
NR46204/agr2	NR46204	agr2	0.111111	3	0.956	1623	0.867	1871.97
NR46204/agr2	NR46204	agr2	0.736111	3	1.023	335	0.933	359.057
NR46204/agr2	NR46204	agr2	control	3	0.979	268	0.89	301.124
NR46081/agr3	NR46081	agr3	0.0423611	1	0.667	2157	0.577	3738.3
NR46081/agr3	NR46081	agr3	0.0486111	1	0.893	2897	0.803	3607.72
NR46081/agr3	NR46081	agr3	0.111111	1	0.82	2496	0.731	3414.5
NR46081/agr3	NR46081	agr3	0.736111	1	0.993	921	0.903	1019.93
NR46081/agr3	NR46081	agr3	control	1	0.956	262	0.867	302.191
NR46081/agr3	NR46081	agr3	0.0423611	2	0.638	2083	0.548	3801.09
NR46081/agr3	NR46081	agr3	0.0486111	2	0.766	2511	0.676	3714.5
NR46081/agr3	NR46081	agr3	0.111111	2	0.69	2098	0.601	3490.85
NR46081/agr3	NR46081	agr3	0.736111	2	0.891	805	0.801	1004.99
NR46081/agr3	NR46081	agr3	control	2	0.785	218	0.696	313.218
NR46081/agr3	NR46081	agr3	0.0423611	3	0.451	1459	0.361	4041.55
NR46081/agr3	NR46081	agr3	0.0486111	3	0.633	2074	0.543	3819.52
NR46081/agr3	NR46081	agr3	0.111111	3	0.589	1812	0.5	3624
NR46081/agr3	NR46081	agr3	0.736111	3	0.787	723	0.697	1037.3
NR46081/agr3	NR46081	agr3	control	3	0.645	195	0.556	350.719

## Sheet: Fig3A
group	value	day	Group
MRSA	126	2	MRSA
MRSA	2700	4	MRSA
MRSA	2400	6	MRSA
MRSA	152	8	MRSA
MRSA	264	2	MRSA
MRSA	1200	4	MRSA
MRSA	2400	6	MRSA
MRSA	440	8	MRSA
MRSA	280	2	MRSA
MRSA	3000	4	MRSA
MRSA	2400	6	MRSA
MRSA	512	8	MRSA
MRSA	1600	2	MRSA
MRSA	3200	4	MRSA
MRSA	2400	6	MRSA
MRSA	224	8	MRSA
MRSA	1240	2	MRSA
MRSA	3500	4	MRSA
MRSA	2400	6	MRSA
MRSA	464	8	MRSA
Parent	NA	2	Parent
Parent	328	2	Parent
Parent	NA	2	Parent
Parent	1256	2	Parent
Parent	NA	2	Parent
Parent	516	2	Parent
Parent	NA	2	Parent
Parent	572	2	Parent
Parent	NA	2	Parent
Parent	896	2	Parent
Biosensor	NA	2	Biosensor
Biosensor	202	2	Biosensor
Biosensor	NA	2	Biosensor
Biosensor	808	2	Biosensor
Biosensor	NA	2	Biosensor
Biosensor	312	2	Biosensor
Biosensor	NA	2	Biosensor
Biosensor	392	2	Biosensor
Biosensor	NA	2	Biosensor
Biosensor	260	2	Biosensor
Parent	147	4	Parent
Parent	2016	4	Parent
Parent	1624	4	Parent
Parent	688	4	Parent
Parent	105	4	Parent
Parent	1344	4	Parent
Parent	272	4	Parent
Parent	1384	4	Parent
Parent	98	4	Parent
Parent	1544	4	Parent
Biosensor	960	4	Biosensor
Biosensor	1008	4	Biosensor
Biosensor	520	4	Biosensor
Biosensor	1072	4	Biosensor
Biosensor	92	4	Biosensor
Biosensor	680	4	Biosensor
Biosensor	952	4	Biosensor
Biosensor	880	4	Biosensor
Biosensor	456	4	Biosensor
Biosensor	1000	4	Biosensor
Parent	172	6	Parent
Parent	588	6	Parent
Parent	512	6	Parent
Parent	1600	6	Parent
Parent	256	6	Parent
Parent	768	6	Parent
Parent	120	6	Parent
Parent	560	6	Parent
Parent	124	6	Parent
Parent	840	6	Parent
Biosensor	272	6	Biosensor
Biosensor	496	6	Biosensor
Biosensor	172	6	Biosensor
Biosensor	488	6	Biosensor
Biosensor	248	6	Biosensor
Biosensor	1072	6	Biosensor
Biosensor	252	6	Biosensor
Biosensor	512	6	Biosensor
Biosensor	40	6	Biosensor
Biosensor	89	6	Biosensor
Parent	728	8	Parent
Parent	400	8	Parent
Parent	400	8	Parent
Parent	240	8	Parent
Parent	384	8	Parent
Parent	316	8	Parent
Parent	264	8	Parent
Parent	96	8	Parent
Parent	1112	8	Parent
Parent	120	8	Parent
Biosensor	984	8	Biosensor
Biosensor	72	8	Biosensor
Biosensor	1216	8	Biosensor
Biosensor	96	8	Biosensor
Biosensor	424	8	Biosensor
Biosensor	276	8	Biosensor
Biosensor	240	8	Biosensor
Biosensor	320	8	Biosensor
Biosensor	2288	8	Biosensor
Biosensor	300	8	Biosensor

## Sheet: Fig3B
Group	Replicate	Day	species	value
Parent	1	2	S.aureus	240
Parent	1	2	S.epidermidis	1216
Parent	2	2	S.aureus	856
Parent	2	2	S.epidermidis	128
Parent	3	2	S.aureus	360
Parent	3	2	S.epidermidis	28
Parent	4	2	S.aureus	432
Parent	4	2	S.epidermidis	488
Parent	5	2	S.aureus	1520
Parent	5	2	S.epidermidis	0
Parent	1	4	S.aureus	10000
Parent	1	4	S.epidermidis	NA
Parent	2	4	S.aureus	10000
Parent	2	4	S.epidermidis	NA
Parent	3	4	S.aureus	10000
Parent	3	4	S.epidermidis	NA
Parent	4	4	S.aureus	10000
Parent	4	4	S.epidermidis	NA
Parent	5	4	S.aureus	10000
Parent	5	4	S.epidermidis	NA
Parent	1	6	S.aureus	2500
Parent	1	6	S.epidermidis	500
Parent	2	6	S.aureus	2500
Parent	2	6	S.epidermidis	500
Parent	3	6	S.aureus	2500
Parent	3	6	S.epidermidis	500
Parent	4	6	S.aureus	3000
Parent	4	6	S.epidermidis	500
Parent	5	6	S.aureus	3000
Parent	5	6	S.epidermidis	500
Parent	1	8	S.aureus	5000
Parent	1	8	S.epidermidis	NA
Parent	2	8	S.aureus	5000
Parent	2	8	S.epidermidis	NA
Parent	3	8	S.aureus	5000
Parent	3	8	S.epidermidis	NA
Parent	4	8	S.aureus	5000
Parent	4	8	S.epidermidis	NA
Parent	5	8	S.aureus	5000
Parent	5	8	S.epidermidis	NA
Biosensor	1	2	S.aureus	292
Biosensor	1	2	S.epidermidis	16
Biosensor	2	2	S.aureus	452
Biosensor	2	2	S.epidermidis	128
Biosensor	3	2	S.aureus	200
Biosensor	3	2	S.epidermidis	104
Biosensor	4	2	S.aureus	96
Biosensor	4	2	S.epidermidis	144
Biosensor	5	2	S.aureus	156
Biosensor	5	2	S.epidermidis	28
Biosensor	1	4	S.aureus	120
Biosensor	1	4	S.epidermidis	368
Biosensor	2	4	S.aureus	120
Biosensor	2	4	S.epidermidis	616
Biosensor	3	4	S.aureus	240
Biosensor	3	4	S.epidermidis	544
Biosensor	4	4	S.aureus	96
Biosensor	4	4	S.epidermidis	720
Biosensor	5	4	S.aureus	376
Biosensor	5	4	S.epidermidis	376
Biosensor	1	6	S.aureus	368
Biosensor	1	6	S.epidermidis	528
Biosensor	2	6	S.aureus	520
Biosensor	2	6	S.epidermidis	560
Biosensor	3	6	S.aureus	240
Biosensor	3	6	S.epidermidis	640
Biosensor	4	6	S.aureus	320
Biosensor	4	6	S.epidermidis	1040
Biosensor	5	6	S.aureus	288
Biosensor	5	6	S.epidermidis	640
Biosensor	1	8	S.aureus	464
Biosensor	1	8	S.epidermidis	6
Biosensor	2	8	S.aureus	2192
Biosensor	2	8	S.epidermidis	32
Biosensor	3	8	S.aureus	342
Biosensor	3	8	S.epidermidis	56
Biosensor	4	8	S.aureus	252
Biosensor	4	8	S.epidermidis	64
Biosensor	5	8	S.aureus	292
Biosensor	5	8	S.epidermidis	36

## Sheet: Fig3C
Group	Replicate	Day	species	value
Parent	1	2	S.aureus	210
Parent	1	2	S.epidermidis	118
Parent	2	2	S.aureus	149
Parent	2	2	S.epidermidis	81
Parent	3	2	S.aureus	209
Parent	3	2	S.epidermidis	83
Parent	4	2	S.aureus	30
Parent	4	2	S.epidermidis	106
Parent	5	2	S.aureus	189
Parent	5	2	S.epidermidis	157
Biosensor	1	2	S.aureus	45
Biosensor	1	2	S.epidermidis	1056
Biosensor	2	2	S.aureus	110
Biosensor	2	2	S.epidermidis	1504
Biosensor	3	2	S.aureus	49
Biosensor	3	2	S.epidermidis	484
Biosensor	4	2	S.aureus	140
Biosensor	4	2	S.epidermidis	1184
Biosensor	5	2	S.aureus	52
Biosensor	5	2	S.epidermidis	1072
Parent	1	4	S.aureus	496
Parent	1	4	S.epidermidis	904
Parent	2	4	S.aureus	288
Parent	2	4	S.epidermidis	896
Parent	3	4	S.aureus	320
Parent	3	4	S.epidermidis	848
Parent	4	4	S.aureus	260
Parent	4	4	S.epidermidis	528
Parent	5	4	S.aureus	272
Parent	5	4	S.epidermidis	896
Biosensor	1	4	S.aureus	192
Biosensor	1	4	S.epidermidis	1632
Biosensor	2	4	S.aureus	688
Biosensor	2	4	S.epidermidis	1136
Biosensor	3	4	S.aureus	328
Biosensor	3	4	S.epidermidis	680
Biosensor	4	4	S.aureus	480
Biosensor	4	4	S.epidermidis	2768
Biosensor	5	4	S.aureus	560
Biosensor	5	4	S.epidermidis	416
Parent	1	6	S.aureus	3008
Parent	1	6	S.epidermidis	600
Parent	2	6	S.aureus	752
Parent	2	6	S.epidermidis	1112
Parent	3	6	S.aureus	153
Parent	3	6	S.epidermidis	232
Parent	4	6	S.aureus	644
Parent	4	6	S.epidermidis	172
Parent	5	6	S.aureus	464
Parent	5	6	S.epidermidis	1040
Biosensor	1	6	S.aureus	172
Biosensor	1	6	S.epidermidis	1160
Biosensor	2	6	S.aureus	400
Biosensor	2	6	S.epidermidis	912
Biosensor	3	6	S.aureus	560
Biosensor	3	6	S.epidermidis	888
Biosensor	4	6	S.aureus	384
Biosensor	4	6	S.epidermidis	952
Biosensor	5	6	S.aureus	292
Biosensor	5	6	S.epidermidis	732
Parent	1	8	S.aureus	300
Parent	1	8	S.epidermidis	24
Parent	2	8	S.aureus	280
Parent	2	8	S.epidermidis	184
Parent	3	8	S.aureus	1456
Parent	3	8	S.epidermidis	160
Parent	4	8	S.aureus	400
Parent	4	8	S.epidermidis	108
Parent	5	8	S.aureus	624
Parent	5	8	S.epidermidis	252
Biosensor	1	8	S.aureus	2280
Biosensor	1	8	S.epidermidis	200
Biosensor	2	8	S.aureus	1248
Biosensor	2	8	S.epidermidis	200
Biosensor	3	8	S.aureus	1112
Biosensor	3	8	S.epidermidis	268
Biosensor	4	8	S.aureus	888
Biosensor	4	8	S.epidermidis	80
Biosensor	5	8	S.aureus	2560
Biosensor	5	8	S.epidermidis	192

## Sheet: Fig3D
Group	Cage	Replicate	Day	species	value
Parent	1A	1	2	S.aureus	NA
Parent	1A	1	2	S.epidermidis	222
Parent	1A	2	2	S.aureus	NA
Parent	1A	2	2	S.epidermidis	848
Parent	1A	3	2	S.aureus	NA
Parent	1A	3	2	S.epidermidis	768
Parent	1A	4	2	S.aureus	NA
Parent	1A	4	2	S.epidermidis	928
Parent	1A	5	2	S.aureus	NA
Parent	1A	5	2	S.epidermidis	1570
Parent	1B	1	2	S.aureus	NA
Parent	1B	1	2	S.epidermidis	1144
Parent	1B	2	2	S.aureus	NA
Parent	1B	2	2	S.epidermidis	592
Parent	1B	3	2	S.aureus	NA
Parent	1B	3	2	S.epidermidis	424
Parent	1B	4	2	S.aureus	NA
Parent	1B	4	2	S.epidermidis	400
Parent	1B	5	2	S.aureus	NA
Parent	1B	5	2	S.epidermidis	296
Biosensor	2A	1	2	S.aureus	NA
Biosensor	2A	1	2	S.epidermidis	880
Biosensor	2A	2	2	S.aureus	NA
Biosensor	2A	2	2	S.epidermidis	1488
Biosensor	2A	3	2	S.aureus	NA
Biosensor	2A	3	2	S.epidermidis	1696
Biosensor	2A	4	2	S.aureus	NA
Biosensor	2A	4	2	S.epidermidis	1160
Biosensor	2A	5	2	S.aureus	NA
Biosensor	2A	5	2	S.epidermidis	920
Biosensor	2B	1	2	S.aureus	NA
Biosensor	2B	1	2	S.epidermidis	280
Biosensor	2B	2	2	S.aureus	NA
Biosensor	2B	2	2	S.epidermidis	648
Biosensor	2B	3	2	S.aureus	NA
Biosensor	2B	3	2	S.epidermidis	372
Biosensor	2B	4	2	S.aureus	NA
Biosensor	2B	4	2	S.epidermidis	236
Biosensor	2B	5	2	S.aureus	NA
Biosensor	2B	5	2	S.epidermidis	240
Parent	1A	1	4	S.aureus	176
Parent	1A	1	4	S.epidermidis	312
Parent	1A	2	4	S.aureus	80
Parent	1A	2	4	S.epidermidis	800
Parent	1A	3	4	S.aureus	17
Parent	1A	3	4	S.epidermidis	360
Parent	1A	4	4	S.aureus	400
Parent	1A	4	4	S.epidermidis	680
Parent	1A	5	4	S.aureus	132
Parent	1A	5	4	S.epidermidis	608
Parent	1B	1	4	S.aureus	36
Parent	1B	1	4	S.epidermidis	2640
Parent	1B	2	4	S.aureus	264
Parent	1B	2	4	S.epidermidis	1144
Parent	1B	3	4	S.aureus	34
Parent	1B	3	4	S.epidermidis	1488
Parent	1B	4	4	S.aureus	108
Parent	1B	4	4	S.epidermidis	520
Parent	1B	5	4	S.aureus	27
Parent	1B	5	4	S.epidermidis	456
Biosensor	2A	1	4	S.aureus	30
Biosensor	2A	1	4	S.epidermidis	720
Biosensor	2A	2	4	S.aureus	11
Biosensor	2A	2	4	S.epidermidis	2512
Biosensor	2A	3	4	S.aureus	66
Biosensor	2A	3	4	S.epidermidis	1520
Biosensor	2A	4	4	S.aureus	18
Biosensor	2A	4	4	S.epidermidis	1200
Biosensor	2A	5	4	S.aureus	47
Biosensor	2A	5	4	S.epidermidis	2256
Biosensor	2B	1	4	S.aureus	27
Biosensor	2B	1	4	S.epidermidis	1776
Biosensor	2B	2	4	S.aureus	30
Biosensor	2B	2	4	S.epidermidis	1088
Biosensor	2B	3	4	S.aureus	152
Biosensor	2B	3	4	S.epidermidis	6080
Biosensor	2B	4	4	S.aureus	68
Biosensor	2B	4	4	S.epidermidis	1328
Biosensor	2B	5	4	S.aureus	28
Biosensor	2B	5	4	S.epidermidis	560
Parent	1A	1	6	S.aureus	368
Parent	1A	1	6	S.epidermidis	1160
Parent	1A	2	6	S.aureus	432
Parent	1A	2	6	S.epidermidis	2016
Parent	1A	3	6	S.aureus	181
Parent	1A	3	6	S.epidermidis	1048
Parent	1A	4	6	S.aureus	116
Parent	1A	4	6	S.epidermidis	896
Parent	1A	5	6	S.aureus	320
Parent	1A	5	6	S.epidermidis	928
Parent	1B	1	6	S.aureus	88
Parent	1B	1	6	S.epidermidis	672
Parent	1B	2	6	S.aureus	320
Parent	1B	2	6	S.epidermidis	504
Parent	1B	3	6	S.aureus	132
Parent	1B	3	6	S.epidermidis	420
Parent	1B	4	6	S.aureus	364
Parent	1B	4	6	S.epidermidis	416
Parent	1B	5	6	S.aureus	80
Parent	1B	5	6	S.epidermidis	816
Biosensor	2A	1	6	S.aureus	33
Biosensor	2A	1	6	S.epidermidis	456
Biosensor	2A	2	6	S.aureus	45
Biosensor	2A	2	6	S.epidermidis	636
Biosensor	2A	3	6	S.aureus	116
Biosensor	2A	3	6	S.epidermidis	224
Biosensor	2A	4	6	S.aureus	280
Biosensor	2A	4	6	S.epidermidis	560
Biosensor	2A	5	6	S.aureus	108
Biosensor	2A	5	6	S.epidermidis	236
Biosensor	2B	1	6	S.aureus	71
Biosensor	2B	1	6	S.epidermidis	1080
Biosensor	2B	2	6	S.aureus	92
Biosensor	2B	2	6	S.epidermidis	1240
Biosensor	2B	3	6	S.aureus	200
Biosensor	2B	3	6	S.epidermidis	824
Biosensor	2B	4	6	S.aureus	264
Biosensor	2B	4	6	S.epidermidis	816
Biosensor	2B	5	6	S.aureus	168
Biosensor	2B	5	6	S.epidermidis	1600
Parent	1A	1	8	S.aureus	240
Parent	1A	1	8	S.epidermidis	128
Parent	1A	2	8	S.aureus	320
Parent	1A	2	8	S.epidermidis	440
Parent	1A	3	8	S.aureus	142
Parent	1A	3	8	S.epidermidis	504
Parent	1A	4	8	S.aureus	148
Parent	1A	4	8	S.epidermidis	624
Parent	1A	5	8	S.aureus	146
Parent	1A	5	8	S.epidermidis	560
Parent	1B	1	8	S.aureus	136
Parent	1B	1	8	S.epidermidis	520
Parent	1B	2	8	S.aureus	156
Parent	1B	2	8	S.epidermidis	288
Parent	1B	3	8	S.aureus	204
Parent	1B	3	8	S.epidermidis	896
Parent	1B	4	8	S.aureus	440
Parent	1B	4	8	S.epidermidis	576
Parent	1B	5	8	S.aureus	200
Parent	1B	5	8	S.epidermidis	2160
Biosensor	2A	1	8	S.aureus	320
Biosensor	2A	1	8	S.epidermidis	480
Biosensor	2A	2	8	S.aureus	65
Biosensor	2A	2	8	S.epidermidis	672
Biosensor	2A	3	8	S.aureus	288
Biosensor	2A	3	8	S.epidermidis	1160
Biosensor	2A	4	8	S.aureus	328
Biosensor	2A	4	8	S.epidermidis	760
Biosensor	2A	5	8	S.aureus	336
Biosensor	2A	5	8	S.epidermidis	1600
Biosensor	2B	1	8	S.aureus	3600
Biosensor	2B	1	8	S.epidermidis	360
Biosensor	2B	2	8	S.aureus	160
Biosensor	2B	2	8	S.epidermidis	720
Biosensor	2B	3	8	S.aureus	640
Biosensor	2B	3	8	S.epidermidis	800
Biosensor	2B	4	8	S.aureus	344
Biosensor	2B	4	8	S.epidermidis	1168
Biosensor	2B	5	8	S.aureus	248
Biosensor	2B	5	8	S.epidermidis	880
Parent	1A	1	10	S.aureus	480
Parent	1A	1	10	S.epidermidis	280
Parent	1A	2	10	S.aureus	640
Parent	1A	2	10	S.epidermidis	408
Parent	1A	3	10	S.aureus	960
Parent	1A	3	10	S.epidermidis	208
Parent	1A	4	10	S.aureus	568
Parent	1A	4	10	S.epidermidis	80
Parent	1A	5	10	S.aureus	112
Parent	1A	5	10	S.epidermidis	3720
Parent	1B	1	10	S.aureus	184
Parent	1B	1	10	S.epidermidis	696
Parent	1B	2	10	S.aureus	168
Parent	1B	2	10	S.epidermidis	432
Parent	1B	3	10	S.aureus	88
Parent	1B	3	10	S.epidermidis	208
Parent	1B	4	10	S.aureus	216
Parent	1B	4	10	S.epidermidis	216
Parent	1B	5	10	S.aureus	312
Parent	1B	5	10	S.epidermidis	272
Biosensor	2A	1	10	S.aureus	640
Biosensor	2A	1	10	S.epidermidis	528
Biosensor	2A	2	10	S.aureus	416
Biosensor	2A	2	10	S.epidermidis	1800
Biosensor	2A	3	10	S.aureus	336
Biosensor	2A	3	10	S.epidermidis	1376
Biosensor	2A	4	10	S.aureus	72
Biosensor	2A	4	10	S.epidermidis	2064
Biosensor	2A	5	10	S.aureus	100
Biosensor	2A	5	10	S.epidermidis	592
Biosensor	2B	1	10	S.aureus	2240
Biosensor	2B	1	10	S.epidermidis	1760
Biosensor	2B	2	10	S.aureus	4000
Biosensor	2B	2	10	S.epidermidis	300
Biosensor	2B	3	10	S.aureus	1600
Biosensor	2B	3	10	S.epidermidis	960
Biosensor	2B	4	10	S.aureus	1184
Biosensor	2B	4	10	S.epidermidis	992
Biosensor	2B	5	10	S.aureus	800
Biosensor	2B	5	10	S.epidermidis	640

## Sheet: Fig3E
Group	Replicate	Day	species	value
Parent	1	2	S.aureus	NA
Parent	1	2	S.epidermidis	328
Parent	2	2	S.aureus	NA
Parent	2	2	S.epidermidis	1256
Parent	3	2	S.aureus	NA
Parent	3	2	S.epidermidis	516
Parent	4	2	S.aureus	NA
Parent	4	2	S.epidermidis	572
Parent	5	2	S.aureus	NA
Parent	5	2	S.epidermidis	896
Biosensor	1	2	S.aureus	NA
Biosensor	1	2	S.epidermidis	202
Biosensor	2	2	S.aureus	NA
Biosensor	2	2	S.epidermidis	808
Biosensor	3	2	S.aureus	NA
Biosensor	3	2	S.epidermidis	312
Biosensor	4	2	S.aureus	NA
Biosensor	4	2	S.epidermidis	392
Biosensor	5	2	S.aureus	NA
Biosensor	5	2	S.epidermidis	260
Parent	1	4	S.aureus	147
Parent	1	4	S.epidermidis	2016
Parent	2	4	S.aureus	1624
Parent	2	4	S.epidermidis	688
Parent	3	4	S.aureus	105
Parent	3	4	S.epidermidis	1344
Parent	4	4	S.aureus	272
Parent	4	4	S.epidermidis	1384
Parent	5	4	S.aureus	98
Parent	5	4	S.epidermidis	1544
Biosensor	1	4	S.aureus	960
Biosensor	1	4	S.epidermidis	1008
Biosensor	2	4	S.aureus	520
Biosensor	2	4	S.epidermidis	1072
Biosensor	3	4	S.aureus	92
Biosensor	3	4	S.epidermidis	680
Biosensor	4	4	S.aureus	952
Biosensor	4	4	S.epidermidis	880
Biosensor	5	4	S.aureus	456
Biosensor	5	4	S.epidermidis	1000
Parent	1	6	S.aureus	172
Parent	1	6	S.epidermidis	588
Parent	2	6	S.aureus	512
Parent	2	6	S.epidermidis	1600
Parent	3	6	S.aureus	256
Parent	3	6	S.epidermidis	768
Parent	4	6	S.aureus	120
Parent	4	6	S.epidermidis	560
Parent	5	6	S.aureus	124
Parent	5	6	S.epidermidis	840
Biosensor	1	6	S.aureus	272
Biosensor	1	6	S.epidermidis	496
Biosensor	2	6	S.aureus	172
Biosensor	2	6	S.epidermidis	488
Biosensor	3	6	S.aureus	248
Biosensor	3	6	S.epidermidis	1072
Biosensor	4	6	S.aureus	252
Biosensor	4	6	S.epidermidis	512
Biosensor	5	6	S.aureus	40
Biosensor	5	6	S.epidermidis	89
Parent	1	8	S.aureus	728
Parent	1	8	S.epidermidis	400
Parent	2	8	S.aureus	400
Parent	2	8	S.epidermidis	240
Parent	3	8	S.aureus	384
Parent	3	8	S.epidermidis	316
Parent	4	8	S.aureus	264
Parent	4	8	S.epidermidis	96
Parent	5	8	S.aureus	1112
Parent	5	8	S.epidermidis	120
Biosensor	1	8	S.aureus	984
Biosensor	1	8	S.epidermidis	72
Biosensor	2	8	S.aureus	1216
Biosensor	2	8	S.epidermidis	96
Biosensor	3	8	S.aureus	424
Biosensor	3	8	S.epidermidis	276
Biosensor	4	8	S.aureus	240
Biosensor	4	8	S.epidermidis	320
Biosensor	5	8	S.aureus	2288
Biosensor	5	8	S.epidermidis	300

## Sheet: Fig3F
group	replicate	name	value
Parent	1	S.epidermidis	7
Parent	1	S.aureus	4
Parent	2	S.epidermidis	50
Parent	2	S.aureus	20
Parent	3	S.epidermidis	50
Parent	3	S.aureus	20
Parent	4	S.epidermidis	52
Parent	4	S.aureus	30
Biosensor	1	S.epidermidis	7
Biosensor	1	S.aureus	4
Biosensor	2	S.epidermidis	100
Biosensor	2	S.aureus	1
Biosensor	3	S.epidermidis	50
Biosensor	3	S.aureus	5
Biosensor	4	S.epidermidis	50
Biosensor	4	S.aureus	1
Biosensor	5	S.epidermidis	50
Biosensor	5	S.aureus	2

## Sheet: Fig3G
mouse	group	cage	replicate	plate	name	value
1	Parent	1	1	1	S.aureus	23000
1	Parent	1	1	1	S.epidermidis	22000
2	Parent	1	2	1	S.aureus	30000
2	Parent	1	2	1	S.epidermidis	2000
3	Parent	1	3	2	S.aureus	26000
3	Parent	1	3	2	S.epidermidis	6000
4	Parent	1	4	2	S.aureus	52000
4	Parent	1	4	2	S.epidermidis	13000
5	Parent	2	1	3	S.aureus	0
5	Parent	2	1	3	S.epidermidis	10000
6	Parent	2	2	3	S.aureus	14000
6	Parent	2	2	3	S.epidermidis	43000
7	Parent	2	3	4	S.aureus	500
7	Parent	2	3	4	S.epidermidis	3800
8	Parent	3	1	4	S.aureus	5800
8	Parent	3	1	4	S.epidermidis	1900
9	Parent	3	2	5	S.aureus	48000
9	Parent	3	2	5	S.epidermidis	20000
10	Parent	3	3	5	S.aureus	73000
10	Parent	3	3	5	S.epidermidis	14000
11	Parent	3	4	6	S.aureus	70000
11	Parent	3	4	6	S.epidermidis	22000
12	Parent	3	5	6	S.aureus	47000
12	Parent	3	5	6	S.epidermidis	7000
28	Biosensor	1	1	15	S.aureus	30000
28	Biosensor	1	1	15	S.epidermidis	19000
29	Biosensor	1	2	15	S.aureus	50000
29	Biosensor	1	2	15	S.epidermidis	21000
30	Biosensor	1	3	16	S.aureus	5400
30	Biosensor	1	3	16	S.epidermidis	3100
31	Biosensor	2	1	16	S.aureus	61000
31	Biosensor	2	1	16	S.epidermidis	17000
32	Biosensor	2	2	17	S.aureus	18000
32	Biosensor	2	2	17	S.epidermidis	21000
33	Biosensor	2	3	17	S.aureus	4000
33	Biosensor	2	3	17	S.epidermidis	12000
34	Biosensor	2	4	18	S.aureus	80000
34	Biosensor	2	4	18	S.epidermidis	40000
35	Biosensor	2	5	18	S.aureus	20000
35	Biosensor	2	5	18	S.epidermidis	30000
36	Biosensor	3	1	19	S.aureus	25000
36	Biosensor	3	1	19	S.epidermidis	9000
37	Biosensor	3	2	19	S.aureus	86000
37	Biosensor	3	2	19	S.epidermidis	14000
38	Biosensor	3	3	20	S.aureus	37000
38	Biosensor	3	3	20	S.epidermidis	13000
39	Biosensor	3	4	20	S.aureus	7000
39	Biosensor	3	4	20	S.epidermidis	7000
40	Biosensor	3	5	21	S.aureus	20000
40	Biosensor	3	5	21	S.epidermidis	2500
